# Supplementary material for: The Roles of Discrete Populations of Neurons Expressing Short Neuropeptide F in Sleep Induction in Drosophila melanogaster
Source: Genes Brain Behav. 2025 Feb 7;24(1):e70010. doi: 10.1111/gbb.70010 (PMC11804769; doi:10.1111/gbb.70010)
Supplement: Supplementary file 5 — Table S1. ANOVA results for sleep architecture analysis across 24 h following optogenetic stimulation (supports Figure S1). Yellow highlighting indicates significant p values (< 0.05) and orange highlighting indicates trends (0.05–0.10). Only Genotype × Bin interactions that reached significance were followed by Tukey post hoc tests. [file GBB-24-e70010-s002.xlsx]

## Sheet: S1. ANOVA Results
Table S1. ANOVA results for sleep architecture analysis across 24 hours following optogenetic stimulation (supports Figure S1). Yellow highlighting indicates significant p-values (<0.05) and orange highlighting indicates trends (0.05 – 0.10). Only Genotype x Bin interactions that reached significance were followed by Tukey post-hoc tests.
	Experiment	Metric	Comparison	dfbetween	dfwithin	F	P value		Experiment	Metric	Comparison	dfbetween	dfwithin	F	P value
	1 hr CRY-GAL80	Total Sleep Duration	Genotype	2	159	59.7	<0.0001		1 hr PDF-GAL80	Total Sleep Duration	Genotype	2	176	112.5	<0.0001
			Bin	3	477	236.1	<0.0001				Bin	3	528	57	<0.0001
			Genotype x Bin	6	477	31.7	<0.0001				Genotype x Bin	6	528	32.6	<0.0001
		Number of Sleep Episodes	Genotype	2	159	38.3	<0.0001			Number of Sleep Episodes	Genotype	2	176	45.7	<0.0001
			Bin	3	477	55.9	<0.0001				Bin	3	528	13.4	<0.0001
			Genotype x Bin	6	477	1.9	0.09				Genotype x Bin	6	528	1.3	0.3
		Mean Sleep Episode Duration	Genotype	2	159	13.4	<0.0001			Mean Sleep Episode Duration	Genotype	2	176	22.2	<0.0001
			Bin	3	477	18.2	<0.0001				Bin	3	528	18	<0.0001
			Genotype x Bin	6	477	2.7	0.02				Genotype x Bin	6	528	6.2	<0.0001
		Activity Per Minute Awake	Genotype	2	159	1.3	0.3			Activity Per Minute Awake	Genotype	2	176	16.3	<0.0001
			Bin	3	477	13.7	<0.0001				Bin	3	528	10	<0.0001
			Genotype x Bin	6	477	5.1	<0.0001				Genotype x Bin	6	528	4.3	0.0003
		pDoze	Genotype	No ANOVA analysis possible for pDoze due to many flies that slept through entire 6-hr bins						pDoze	Genotype	No ANOVA analysis possible for pDoze due to many flies that slept through entire 6-hr bins
			Bin								Bin
			Genotype x Bin								Genotype x Bin
		pWake	Genotype	2	159	52.9	<0.0001			pWake	Genotype	2	176	96.8	<0.0001
			Bin	3	477	129.9	<0.0001				Bin	3	528	40	<0.0001
			Genotype x Bin	6	477	24.1	<0.0001				Genotype x Bin	6	528	30.8	<0.0001
	15 min CRY-GAL80	Total Sleep Duration	Genotype	2	216	84.1	<0.0001		1 hr MB-GAL80	Total Sleep Duration	Genotype	2	236	55.4	<0.0001
			Bin	3	648	288.8	<0.0001				Bin	3	708	173.1	<0.0001
			Genotype x Bin	6	648	23.3	<0.0001				Genotype x Bin	6	708	37.5	<0.0001
		Number of Sleep Episodes	Genotype	2	216	105.5	<0.0001			Number of Sleep Episodes	Genotype	2	236	32.1	<0.0001
			Bin	3	648	48.6	<0.0001				Bin	3	708	86.7	<0.0001
			Genotype x Bin	6	648	4.2	0.0003				Genotype x Bin	6	708	6.8	<0.0001
		Mean Sleep Episode Duration	Genotype	2	216	34.7	<0.0001			Mean Sleep Episode Duration	Genotype	2	236	4.3	0.01
			Bin	3	648	17.6	<0.0001				Bin	3	708	17	<0.0001
			Genotype x Bin	6	648	2.4	0.02				Genotype x Bin	6	708	1.9	0.07
		Activity Per Minute Awake	Genotype	2	216	6.2	0.0023			Activity Per Minute Awake	Genotype	2	236	2.4	0.1
			Bin	3	648	9	<0.0001				Bin	3	708	14.4	<0.0001
			Genotype x Bin	6	648	5.8	<0.0001				Genotype x Bin	6	708	4.5	0.0002
		pDoze	Genotype	No ANOVA analysis possible for pDoze due to many flies that slept through entire 6-hr bins						pDoze	Genotype	No ANOVA analysis possible for pDoze due to many flies that slept through entire 6-hr bins
			Bin								Bin
			Genotype x Bin								Genotype x Bin
		pWake	Genotype	2	216	68.4	<0.0001			pWake	Genotype	2	236	44.1	<0.0001
			Bin	3	648	153	<0.0001				Bin	3	708	160.1	<0.0001
			Genotype x Bin	6	648	23.4	<0.0001				Genotype x Bin	6	708	49.6	<0.0001
