# Supplementary material for: The Roles of Discrete Populations of Neurons Expressing Short Neuropeptide F in Sleep Induction in Drosophila melanogaster
Source: Genes Brain Behav. 2025 Feb 7;24(1):e70010. doi: 10.1111/gbb.70010 (PMC11804769; doi:10.1111/gbb.70010)
Supplement: Supplementary file 6 — Table S2. Overlap of sNPF, Timeless, and Cryptochrome based on transcriptomics data. The SCOPE dataset from Davie et al. [1] was probed for cells expressing short neuropeptide F (sNPF), Timeless (TIM), and/or Cryptochrome (CRY) in 6‐ and 9‐day‐old male and female flies. The dataset predicts that not all sNPF+/CRY+ cells also express TIM, and also predicts that the number of cells expressing all three genes declines between ages 6 and 9. [file GBB-24-e70010-s010.xlsx]

## Sheet: Sheet1
	Table S2. Overlap of sNPF, Timeless, and Cryptochrome based on transcriptomics data. The SCOPE dataset from Davie et al. (2018) was probed for cells expressing short neuropeptide F (sNPF), Timeless (TIM), and/or Cryptochrome (CRY) in 6-day-old and 9-day-old male and female flies. The dataset predicts that not all sNPF+/CRY+ cells also express TIM, and also predicts that the number of cells expres…
				Raw Numbers					% of sNPF Total
				Females age 6	Females age 9	Males age 6	Males age 9		Females age 6	Females age 9	Males age 6	Males age 9
			Total Cells	8527	2734	4141	3028
			SNPF-/TIM-/CRY+	242	85	116	79
			SNPF-/TIM+/CRY-	123	49	53	48
			SNPF-/TIM+/CRY+	40	12	22	11
			SNPF+/TIM-/CRY-	1632	475	779	633		96.1697	95.7661	96.4109	97.235
			SNPF+/TIM+/CRY-	16	4	7	1		0.94284	0.806452	0.866337	0.15361
			SNPF+/TIM-/CRY+	41	16	18	16		2.41603	3.22581	2.22772	2.45776
			SNPF+/TIM+/CRY+	8	1	4	1		0.47142	0.201613	0.49505	0.15361
			SNPF Total	1697	496	808	651		100	100	100	100
